# Supplementary material for: Long Noncoding RNA AROD Inhibits Host Antiviral Innate Immunity via the miR-324-5p–CUEDC2 Axis
Source: Microbiol Spectr. 2023 Apr 10;11(3):e04206-22. doi: 10.1128/spectrum.04206-22 (PMC10269697; doi:10.1128/spectrum.04206-22)
Supplement: Supplemental file 2 — Table S1. Download spectrum.04206-22-s0002.xlsx, XLSX file, 0.01 MB [file spectrum.04206-22-s0002.xlsx]

## Sheet: Sheet1
TABLE 1 The sequences and probes used in this study
name	Sequence or probe (5'-3')
si-lnc-AROD#1	GCAGTGCAGGTTAATTCAATG
si-lnc-AROD#2	GGCTACTGCGATGAGGATTGT
si-CUEDC2#1	GCCCGAAATGCTCAAAGAAGA
si-CUEDC2#2	GCTCCATAGTGTTAACCTACT
Lnc-AROD-5' Race	GCTGGCTCTTCCTCATCTTC
Lnc-AROD-3' Race	AACTTCTGGCCACAACGGCA
lnc-AROD-FISH-1	cy3-TCAAGCCCTGCTAGGCGTTCCACC
lnc-AROD-FISH-2	cy3-TCTACAAGGACTCAGGCCCTCCCTAACC
miR-324-5p-FISH	FAM-CGCATCCCCTAGGGCATTGGTG-FAM
