# Supplementary material for: Long Noncoding RNA AROD Inhibits Host Antiviral Innate Immunity via the miR-324-5p–CUEDC2 Axis
Source: Microbiol Spectr. 2023 Apr 10;11(3):e04206-22. doi: 10.1128/spectrum.04206-22 (PMC10269697; doi:10.1128/spectrum.04206-22)
Supplement: Supplemental file 3 — Table S2. Download spectrum.04206-22-s0003.xlsx, XLSX file, 0.01 MB [file spectrum.04206-22-s0003.xlsx]

## Sheet: Sheet1
TABLE 2 The primers used in this study
name	Forward sequence (5'-3')	Reverse sequence (5'-3')
Lnc-AROD	TGTTTGAAGCCGTGAGACTG	GTCTTCAAACTTGGGGGTCA
miR324-5p	GCGCATCCCCTAGGGCA	AGTGCAGGGTCCGAGGTATT
CUEDC2	CTGGAGAGGATCGTCAGTGC	GCATCATGTCCCCTATTGTGC
IAV-M	TTCTAACCGAGGTCGAAAC	CGTCTACGCTGCAGTCC
GAPDH	GTCAGCCGCATCTTCTTTTG	GCGCCCAATACGACCAAATC
U6	CTCGCTTCGGCAGCACA	AACGCTTCACGAATTTGCGT
MALAT1	GACGGAGGTTGAGATGAAGC	ATTCGGGGCTCTGTAGTCCT
RPS18	GATGGGCGGCGGAAAATAG	GCGTGGATTCTGCATAATGGT
